# Supplementary material for: Anti-Tumor Activities of Anti-Siglec-15 Chimeric Heavy-Chain Antibodies
Source: Int J Mol Sci. 2025 May 24;26(11):5068. doi: 10.3390/ijms26115068 (PMC12154215; doi:10.3390/ijms26115068)
Supplement: Supplementary file 1 [file ijms-26-05068-s001.zip]

Archive with 1 entries (1 files):
- ijms-3595993-supplementary.pdf
